# Supplementary material for: Model-Based Tracking of Fruit Flies in Free Flight
Source: Insects. 2022 Nov 3;13(11):1018. doi: 10.3390/insects13111018 (PMC9692569; doi:10.3390/insects13111018)
Supplement: Supplementary file 1 [file insects-13-01018-s001.zip]

Archive with 4 entries (4 files):
- 2022 Ben-Dov and Beatus - Video 1 - unperturbed flight 17 DOF model.mp4
- 2022 Ben-Dov and Beatus - Video 2 - unperturbed flight 12 DOF model.mp4
- 2022 Ben-Dov and Beatus - Video 3 - free flight manuever 17 DOF model.mp4
- 2022 Ben-Dov and Beatus - Video 4 - roll correction maneuver.mp4
